# Supplementary material for: Data Analysis and Systematic Scoping Review on the Pathogenesis and Modalities of Treatment of Thyroid Storm Complicated with Myocardial Involvement and Shock
Source: Diagnostics (Basel). 2023 Sep 23;13(19):3028. doi: 10.3390/diagnostics13193028 (PMC10572182; doi:10.3390/diagnostics13193028)
Supplement: Supplementary file 1 [file diagnostics-13-03028-s001.zip]

Archive with 1 entries (1 files):
- diagnostics-2564056-supplementary.pdf
